# Supplementary material for: Development of a Prognostic Model for Oral Cancer by Incorporating Novel Nodal Parameters Beyond Conventional TNM Staging
Source: Diagnostics (Basel). 2025 Dec 8;15(24):3133. doi: 10.3390/diagnostics15243133 (PMC12731973; doi:10.3390/diagnostics15243133)
Supplement: Supplementary file 1 [file diagnostics-15-03133-s001.zip]

Archive with 1 entries (1 files):
- diagnostics-4013776-supplementary.pdf
